# Supplementary material for: Co-Occurrence and Molecular Characterization of ESBL-Producing and Colistin-Resistant Escherichia coli Isolates from Retail Raw Meat
Source: Foods. 2025 Oct 21;14(20):3573. doi: 10.3390/foods14203573 (PMC12564342; doi:10.3390/foods14203573)
Supplement: Supplementary file 1 [file foods-14-03573-s001.zip]

Archive with 1 entries (1 files):
- foods-3910269-supplementary.pdf
